# Supplementary material for: Mendelian Randomization Analysis Reveals Causal Effects of Polyunsaturated Fatty Acids on Subtypes of Diabetic Retinopathy Risk
Source: Nutrients. 2023 Sep 29;15(19):4208. doi: 10.3390/nu15194208 (PMC10574403; doi:10.3390/nu15194208)
Supplement: Supplementary file 1 [file nutrients-15-04208-s001.zip]

Archive with 3 entries (3 files):
- STROBE-MR-checklist-fillable.pdf
- Supplemental Figure.pdf
- Supplemental Table.xlsx
