# Supplementary material for: Mendelian Randomization Analysis Reveals Causal Effects of Polyunsaturated Fatty Acids on Subtypes of Diabetic Retinopathy Risk
Source: Nutrients. 2023 Sep 29;15(19):4208. doi: 10.3390/nu15194208 (PMC10574403; doi:10.3390/nu15194208)
Supplement: Supplementary file 1 [file nutrients-15-04208-s001.zip › Supplemental Table.xlsx]

## Sheet: Sheet1
Table S1 Summary of genetic variants used to estimate the effects of ADR on PUFAs in MR analysis
	SNP	A1	A2	EAF	S.E.	β	P-value	R2	F-statistic
1	rs10490924	T	G	0.2435	0.0151	0.1802	6.85804e-33	0.0119632	142.415
2	rs115380430	C	A	0.02356	0.0431	0.2537	4.04203e-09	0.00296136	34.6487
3	rs2854051	T	G	0.03244	0.0371	0.4692	1.14499e-36	0.0138199	159.944
4	rs34872471	C	T	0.2013	0.0161	0.094	4.81305e-09	0.00284127	34.0882
5	rs689	T	A	0.7908	0.016	0.0888	2.62398e-08	0.00260906	30.8025
6	rs73410774	T	G	0.05438	0.0294	0.6878	1.22462e-120	0.0486531	547.305
7	rs9275207	G	A	0.1206	0.0204	0.5505	5.5847e-160	0.0642804	728.206
8	rs9277194	T	C	0.4209	0.0137	0.1144	5.63508e-17	0.00637991	69.7286
Table S2 Summary of genetic variants used to estimate the effects of PUFAs on ADR in MR analysis
	SNP	A1	A2	EAF	S.E.	β	P-value	R2	F-statistic
1	rs1002687	A	G	0.644748	0.00420718	0.0959946	1.99986e-120	0.00422134	520.609
2	rs102275	C	T	0.349755	0.00421144	-0.0974089	3.1989e-125	0.00431587	534.978
3	rs114863007	A	G	0.094543	0.00692094	-0.0480587	4.10015e-13	0.000395431	48.2185
4	rs115478735	T	A	0.183315	0.00521074	0.0373598	7.39946e-14	0.000417919	51.4056
5	rs11789603	T	C	0.108831	0.00648318	0.04771	7.59976e-14	0.000441531	54.1555
6	rs1260326	C	T	0.60401	0.00411631	-0.0762658	1.59993e-77	0.00278239	343.276
7	rs12740374	T	G	0.221071	0.00484565	-0.0589449	3.29989e-34	0.00119661	147.975
8	rs13108218	G	A	0.615417	0.00417075	-0.0343116	1.59993e-17	0.000557277	67.679
9	rs141469619	G	A	0.01014	0.0212786	0.125151	1.29999e-10	0.00031442	34.5925
10	rs142158911	A	G	0.116705	0.00631055	-0.0922557	6.70039e-50	0.00175474	213.723
11	rs1461729	G	A	0.899221	0.0066974	0.0858304	1.29987e-38	0.00133521	164.237
12	rs157585	C	A	0.458555	0.00404793	0.0212466	4.60002e-08	0.000224158	27.5494
13	rs1800961	T	C	0.030192	0.0117677	-0.0717226	1.6e-09	0.000301245	37.1474
14	rs183130	T	C	0.324072	0.00430633	0.0559719	7.19946e-41	0.0013725	168.937
15	rs1883711	C	G	0.031191	0.0118393	0.09328	9.49948e-17	0.000525865	62.0762
16	rs2229738	T	C	0.066009	0.00808345	-0.0410344	3.59998e-08	0.000207621	25.7693
17	rs2326077	T	C	0.66326	0.00426919	-0.0284526	1.59993e-11	0.00036162	44.4174
18	rs2378390	A	G	0.140871	0.00581303	-0.0324241	1.2e-08	0.000254475	31.1122
19	rs261290	C	T	0.654653	0.00424505	-0.112315	1.1995e-157	0.00570391	700.019
20	rs2737245	T	G	0.278598	0.00450206	-0.0285112	2e-10	0.000326751	40.1059
21	rs2740488	C	A	0.265321	0.004574	-0.049166	7.19946e-27	0.000942386	115.541
22	rs34955778	C	T	0.419966	0.00408638	-0.029365	1.29987e-12	0.000420105	51.6396
23	rs3770586	T	C	0.48397	0.00404591	-0.0238966	1e-09	0.00028523	34.8851
24	rs3822855	T	G	0.400798	0.00410926	0.0235759	6.4e-09	0.000266972	32.9162
25	rs3843482	G	T	0.373837	0.00416334	0.0424902	2.70023e-25	0.000845235	104.158
26	rs4008004	A	C	0.221842	0.00486982	0.0320614	3.80014e-11	0.0003549	43.345
27	rs4299376	T	G	0.676279	0.00431374	-0.0315084	7.29962e-14	0.00043469	53.3513
28	rs4561509	A	G	0.502276	0.00404085	0.0239181	7.59994e-10	0.000286032	35.0355
29	rs4766578	A	T	0.503267	0.00403648	0.0268352	8.10028e-12	0.000360049	44.1981
30	rs4860948	A	T	0.244353	0.00470169	0.0337639	4.90004e-13	0.00042099	51.57
31	rs534417	G	A	0.875005	0.00607001	0.0385998	1.09999e-10	0.000325914	40.4382
32	rs55747707	A	G	0.203615	0.00501785	-0.0611785	5.90065e-34	0.00121384	148.649
33	rs56322906	A	G	0.035157	0.0109466	-0.104445	2.19989e-21	0.000740072	91.0368
34	rs5754102	A	C	0.183245	0.00526871	-0.0288301	2.30001e-08	0.000248798	29.9422
35	rs58542926	T	C	0.074383	0.00767948	-0.152376	1.50003e-91	0.00319719	393.704
36	rs59774409	T	C	0.083062	0.00727468	0.0427981	4.39997e-09	0.000279011	34.6116
37	rs633695	G	A	0.292348	0.0044443	0.0838432	1.10002e-79	0.00290861	355.901
38	rs6547409	T	C	0.051258	0.00923521	-0.084643	4.30031e-22	0.000696822	84.0018
39	rs6602911	T	C	0.360079	0.00419569	0.0279094	5.79963e-11	0.000358968	44.2481
40	rs672889	G	T	0.860091	0.00579704	0.0748648	7.29962e-41	0.00134889	166.78
41	rs6882345	A	G	0.632863	0.0041739	0.0456949	3.59998e-29	0.000970294	119.854
42	rs6938647	C	A	0.782336	0.00494185	-0.0475077	3.29989e-23	0.000768666	92.4164
43	rs72997616	A	C	0.094064	0.00693225	-0.0647308	8.4004e-21	0.000714123	87.1914
44	rs73013176	C	T	0.011277	0.0193941	-0.102018	2.90001e-08	0.000232088	27.6703
45	rs75406471	A	G	0.154684	0.00558407	-0.0352293	4.20001e-10	0.000324566	39.8021
46	rs7707394	A	G	0.357106	0.0041973	0.0265334	1.5e-10	0.00032326	39.9619
47	rs77960347	G	A	0.013239	0.017596	0.276962	5.70033e-58	0.00200418	247.749
48	rs7970695	A	G	0.620549	0.00415946	-0.032523	1.99986e-15	0.00049813	61.1374
49	rs870526	T	C	0.521426	0.00403392	-0.0321934	2.80027e-16	0.000517256	63.6912
50	rs9295128	T	G	0.016833	0.0159328	-0.203104	2.90001e-39	0.00136539	162.5
51	rs9304381	T	C	0.818434	0.00523016	0.0738115	3.80014e-46	0.00161918	199.167
52	rs9616847	T	A	0.388327	0.00415401	0.0234318	3.50002e-08	0.00026083	31.8182
53	rs964184	C	G	0.867229	0.00593524	-0.15015	5.19996e-146	0.0051918	639.991
Table S3 Summary of genetic variants used to estimate the effects of PUFAs on BDR in MR analysis
	SNP	A1	A2	EAF	S.E.	β	P-value	R2	F-statistic
1	rs1002687	A	G	0.644748	0.00420718	0.0959946	1.99986e-120	0.00422134	520.609
2	rs10096633	T	C	0.123905	0.00610477	-0.0339303	3.09999e-08	0.000249946	30.8913
3	rs102275	C	T	0.349755	0.00421144	-0.0974089	3.1989e-125	0.00431587	534.978
4	rs112875651	A	G	0.392346	0.00418284	-0.07727	4.60045e-78	0.00284693	341.255
5	rs114863007	A	G	0.094543	0.00692094	-0.0480587	4.10015e-13	0.000395431	48.2185
6	rs115413710	C	T	0.044303	0.0097982	0.0604013	8.10028e-12	0.000308941	38.0014
7	rs115478735	T	A	0.183315	0.00521074	0.0373598	7.39946e-14	0.000417919	51.4056
8	rs11789603	T	C	0.108831	0.00648318	0.04771	7.59976e-14	0.000441531	54.1555
9	rs1260326	C	T	0.60401	0.00411631	-0.0762658	1.59993e-77	0.00278239	343.276
10	rs12740374	T	G	0.221071	0.00484565	-0.0589449	3.29989e-34	0.00119661	147.975
11	rs13108218	G	A	0.615417	0.00417075	-0.0343116	1.59993e-17	0.000557277	67.679
12	rs141469619	G	A	0.01014	0.0212786	0.125151	1.29999e-10	0.00031442	34.5925
13	rs142158911	A	G	0.116705	0.00631055	-0.0922557	6.70039e-50	0.00175474	213.723
14	rs1461729	G	A	0.899221	0.0066974	0.0858304	1.29987e-38	0.00133521	164.237
15	rs157585	C	A	0.458555	0.00404793	0.0212466	4.60002e-08	0.000224158	27.5494
16	rs1800961	T	C	0.030192	0.0117677	-0.0717226	1.6e-09	0.000301245	37.1474
17	rs183130	T	C	0.324072	0.00430633	0.0559719	7.19946e-41	0.0013725	168.937
18	rs1883711	C	G	0.031191	0.0118393	0.09328	9.49948e-17	0.000525865	62.0762
19	rs2229738	T	C	0.066009	0.00808345	-0.0410344	3.59998e-08	0.000207621	25.7693
20	rs2378390	A	G	0.140871	0.00581303	-0.0324241	1.2e-08	0.000254475	31.1122
21	rs261290	C	T	0.654653	0.00424505	-0.112315	1.1995e-157	0.00570391	700.019
22	rs2737245	T	G	0.278598	0.00450206	-0.0285112	2e-10	0.000326751	40.1059
23	rs2740488	C	A	0.265321	0.004574	-0.049166	7.19946e-27	0.000942386	115.541
24	rs34955778	C	T	0.419966	0.00408638	-0.029365	1.29987e-12	0.000420105	51.6396
25	rs3770586	T	C	0.48397	0.00404591	-0.0238966	1e-09	0.00028523	34.8851
26	rs3822855	T	G	0.400798	0.00410926	0.0235759	6.4e-09	0.000266972	32.9162
27	rs3843482	G	T	0.373837	0.00416334	0.0424902	2.70023e-25	0.000845235	104.158
28	rs4008004	A	C	0.221842	0.00486982	0.0320614	3.80014e-11	0.0003549	43.345
29	rs4299376	T	G	0.676279	0.00431374	-0.0315084	7.29962e-14	0.00043469	53.3513
30	rs4561509	A	G	0.502276	0.00404085	0.0239181	7.59994e-10	0.000286032	35.0355
31	rs4766578	A	T	0.503267	0.00403648	0.0268352	8.10028e-12	0.000360049	44.1981
32	rs4860948	A	T	0.244353	0.00470169	0.0337639	4.90004e-13	0.00042099	51.57
33	rs4986970	T	A	0.033926	0.011169	-0.0638502	1.09999e-08	0.000267238	32.681
34	rs534417	G	A	0.875005	0.00607001	0.0385998	1.09999e-10	0.000325914	40.4382
35	rs55747707	A	G	0.203615	0.00501785	-0.0611785	5.90065e-34	0.00121384	148.649
36	rs56322906	A	G	0.035157	0.0109466	-0.104445	2.19989e-21	0.000740072	91.0368
37	rs5754102	A	C	0.183245	0.00526871	-0.0288301	2.30001e-08	0.000248798	29.9422
38	rs58542926	T	C	0.074383	0.00767948	-0.152376	1.50003e-91	0.00319719	393.704
39	rs59774409	T	C	0.083062	0.00727468	0.0427981	4.39997e-09	0.000279011	34.6116
40	rs633695	G	A	0.292348	0.0044443	0.0838432	1.10002e-79	0.00290861	355.901
41	rs6547409	T	C	0.051258	0.00923521	-0.084643	4.30031e-22	0.000696822	84.0018
42	rs6602911	T	C	0.360079	0.00419569	0.0279094	5.79963e-11	0.000358968	44.2481
43	rs672889	G	T	0.860091	0.00579704	0.0748648	7.29962e-41	0.00134889	166.78
44	rs6882345	A	G	0.632863	0.0041739	0.0456949	3.59998e-29	0.000970294	119.854
45	rs6938647	C	A	0.782336	0.00494185	-0.0475077	3.29989e-23	0.000768666	92.4164
46	rs72997616	A	C	0.094064	0.00693225	-0.0647308	8.4004e-21	0.000714123	87.1914
47	rs73013176	C	T	0.011277	0.0193941	-0.102018	2.90001e-08	0.000232088	27.6703
48	rs75406471	A	G	0.154684	0.00558407	-0.0352293	4.20001e-10	0.000324566	39.8021
49	rs7707394	A	G	0.357106	0.0041973	0.0265334	1.5e-10	0.00032326	39.9619
50	rs77960347	G	A	0.013239	0.017596	0.276962	5.70033e-58	0.00200418	247.749
51	rs7970695	A	G	0.620549	0.00415946	-0.032523	1.99986e-15	0.00049813	61.1374
52	rs870526	T	C	0.521426	0.00403392	-0.0321934	2.80027e-16	0.000517256	63.6912
53	rs9295128	T	G	0.016833	0.0159328	-0.203104	2.90001e-39	0.00136539	162.5
54	rs9304381	T	C	0.818434	0.00523016	0.0738115	3.80014e-46	0.00161918	199.167
55	rs9616847	T	A	0.388327	0.00415401	0.0234318	3.50002e-08	0.00026083	31.8182
56	rs964184	C	G	0.867229	0.00593524	-0.15015	5.19996e-146	0.0051918	639.991
Table S4 Summary of genetic variants used to estimate the effects of PUFAs on SNPDR in MR analysis
	SNP	A1	A2	EAF	S.E.	β	P-value	R2	F-statistic
1	rs1002687	A	G	0.644748	0.00420718	0.0959946	1.99986e-120	0.00422134	520.609
2	rs10096633	T	C	0.123905	0.00610477	-0.0339303	3.09999e-08	0.000249946	30.8913
3	rs102275	C	T	0.349755	0.00421144	-0.0974089	3.1989e-125	0.00431587	534.978
4	rs112875651	A	G	0.392346	0.00418284	-0.07727	4.60045e-78	0.00284693	341.255
5	rs114863007	A	G	0.094543	0.00692094	-0.0480587	4.10015e-13	0.000395431	48.2185
6	rs115413710	C	T	0.044303	0.0097982	0.0604013	8.10028e-12	0.000308941	38.0014
7	rs115478735	T	A	0.183315	0.00521074	0.0373598	7.39946e-14	0.000417919	391.371
8	rs11789603	T	C	0.108831	0.00648318	0.04771	7.59976e-14	0.000441531	54.1555
9	rs1260326	C	T	0.60401	0.00411631	-0.0762658	1.59993e-77	0.270564	343.276
10	rs12740374	T	G	0.221071	0.00484565	-0.0589449	3.29989e-34	0.527307	147.975
11	rs13108218	G	A	0.615417	0.00417075	-0.0343116	1.59993e-17	1.05177	67.679
12	rs141469619	G	A	0.01014	0.0212786	0.125151	1.29999e-10	2.10094	34.5925
13	rs142158911	A	G	0.116705	0.00631055	-0.0922557	6.70039e-50	0.00175474	213.723
14	rs1461729	G	A	0.899221	0.0066974	0.0858304	1.29987e-38	0.00133521	164.237
15	rs157585	C	A	0.458555	0.00404793	0.0212466	4.60002e-08	0.000224158	27.5494
16	rs1800961	T	C	0.030192	0.0117677	-0.0717226	1.6e-09	0.000301245	37.1474
17	rs183130	T	C	0.324072	0.00430633	0.0559719	7.19946e-41	0.0013725	168.937
18	rs1883711	C	G	0.031191	0.0118393	0.09328	9.49948e-17	0.000525865	62.0762
19	rs2229738	T	C	0.066009	0.00808345	-0.0410344	3.59998e-08	0.000207621	25.7693
20	rs2326077	T	C	0.66326	0.00426919	-0.0284526	1.59993e-11	0.00036162	44.4174
21	rs2378390	A	G	0.140871	0.00581303	-0.0324241	1.2e-08	0.000254475	31.1122
22	rs261290	C	T	0.654653	0.00424505	-0.112315	1.1995e-157	0.00570391	700.019
23	rs2737245	T	G	0.278598	0.00450206	-0.0285112	2e-10	0.000326751	40.1059
24	rs2740488	C	A	0.265321	0.004574	-0.049166	7.19946e-27	0.000942386	115.541
25	rs34955778	C	T	0.419966	0.00408638	-0.029365	1.29987e-12	0.000420105	51.6396
26	rs3770586	T	C	0.48397	0.00404591	-0.0238966	1e-09	0.00028523	34.8851
27	rs3822855	T	G	0.400798	0.00410926	0.0235759	6.4e-09	0.000266972	32.9162
28	rs3843482	G	T	0.373837	0.00416334	0.0424902	2.70023e-25	0.000845235	104.158
29	rs4008004	A	C	0.221842	0.00486982	0.0320614	3.80014e-11	0.0003549	43.345
30	rs4299376	T	G	0.676279	0.00431374	-0.0315084	7.29962e-14	0.00043469	53.3513
31	rs4561509	A	G	0.502276	0.00404085	0.0239181	7.59994e-10	0.000286032	35.0355
32	rs4766578	A	T	0.503267	0.00403648	0.0268352	8.10028e-12	0.000360049	44.1981
33	rs4860948	A	T	0.244353	0.00470169	0.0337639	4.90004e-13	0.00042099	51.57
34	rs4986970	T	A	0.033926	0.011169	-0.0638502	1.09999e-08	0.000267238	32.681
35	rs534417	G	A	0.875005	0.00607001	0.0385998	1.09999e-10	0.000325914	40.4382
36	rs55747707	A	G	0.203615	0.00501785	-0.0611785	5.90065e-34	0.00121384	148.649
37	rs56322906	A	G	0.035157	0.0109466	-0.104445	2.19989e-21	0.000740072	91.0368
38	rs5754102	A	C	0.183245	0.00526871	-0.0288301	2.30001e-08	0.000248798	29.9422
39	rs58542926	T	C	0.074383	0.00767948	-0.152376	1.50003e-91	0.00319719	393.704
40	rs59774409	T	C	0.083062	0.00727468	0.0427981	4.39997e-09	0.000279011	34.6116
41	rs633695	G	A	0.292348	0.0044443	0.0838432	1.10002e-79	0.00290861	355.901
42	rs6547409	T	C	0.051258	0.00923521	-0.084643	4.30031e-22	0.000696822	84.0018
43	rs6602911	T	C	0.360079	0.00419569	0.0279094	5.79963e-11	0.000358968	44.2481
44	rs672889	G	T	0.860091	0.00579704	0.0748648	7.29962e-41	0.00134889	166.78
45	rs6882345	A	G	0.632863	0.0041739	0.0456949	3.59998e-29	0.000970294	119.854
46	rs6938647	C	A	0.782336	0.00494185	-0.0475077	3.29989e-23	0.000768666	92.4164
47	rs72997616	A	C	0.094064	0.00693225	-0.0647308	8.4004e-21	0.000714123	87.1914
48	rs73013176	C	T	0.011277	0.0193941	-0.102018	2.90001e-08	0.000232088	27.6703
49	rs75406471	A	G	0.154684	0.00558407	-0.0352293	4.20001e-10	0.000324566	39.8021
50	rs7707394	A	G	0.357106	0.0041973	0.0265334	1.5e-10	0.00032326	39.9619
51	rs77960347	G	A	0.013239	0.017596	0.276962	5.70033e-58	0.00200418	247.749
52	rs7970695	A	G	0.620549	0.00415946	-0.032523	1.99986e-15	0.00049813	61.1374
53	rs870526	T	C	0.521426	0.00403392	-0.0321934	2.80027e-16	0.000517256	63.6912
54	rs9295128	T	G	0.016833	0.0159328	-0.203104	2.90001e-39	0.00136539	162.5
55	rs9304381	T	C	0.818434	0.00523016	0.0738115	3.80014e-46	0.00161918	199.167
56	rs9616847	T	A	0.388327	0.00415401	0.0234318	3.50002e-08	0.00026083	31.8182
57	rs964184	C	G	0.867229	0.00593524	-0.15015	5.19996e-146	0.0051918	639.991
Table S5 Summary of genetic variants used to estimate the effects of PUFAs on PDR in MR analysis
	SNP	A1	A2	EAF	S.E.	β	P-value	R2	F-statistic
1	rs1002687	A	G	0.644748	0.00420718	0.0959946	1.99986e-120	0.00422134	520.609
2	rs102275	C	T	0.349755	0.00421144	-0.0974089	3.1989e-125	0.00431587	534.978
3	rs114863007	A	G	0.094543	0.00692094	-0.0480587	4.10015e-13	0.000395431	48.2185
4	rs115478735	T	A	0.183315	0.00521074	0.0373598	7.39946e-14	0.000417919	51.4056
5	rs11789603	T	C	0.108831	0.00648318	0.04771	7.59976e-14	0.000441531	54.1555
6	rs1260326	C	T	0.60401	0.00411631	-0.0762658	1.59993e-77	0.00278239	343.276
7	rs12740374	T	G	0.221071	0.00484565	-0.0589449	3.29989e-34	0.00119661	147.975
8	rs13108218	G	A	0.615417	0.00417075	-0.0343116	1.59993e-17	0.000557277	67.679
9	rs141469619	G	A	0.01014	0.0212786	0.125151	1.29999e-10	0.00031442	34.5925
10	rs142158911	A	G	0.116705	0.00631055	-0.0922557	6.70039e-50	0.00175474	213.723
11	rs1461729	G	A	0.899221	0.0066974	0.0858304	1.29987e-38	0.00133521	164.237
12	rs157585	C	A	0.458555	0.00404793	0.0212466	4.60002e-08	0.000224158	27.5494
13	rs1800961	T	C	0.030192	0.0117677	-0.0717226	1.6e-09	0.000301245	37.1474
14	rs183130	T	C	0.324072	0.00430633	0.0559719	7.19946e-41	0.0013725	168.937
15	rs1883711	C	G	0.031191	0.0118393	0.09328	9.49948e-17	0.000525865	62.0762
16	rs2229738	T	C	0.066009	0.00808345	-0.0410344	3.59998e-08	0.000207621	25.7693
17	rs2326077	T	C	0.66326	0.00426919	-0.0284526	1.59993e-11	0.00036162	44.4174
18	rs261290	C	T	0.654653	0.00424505	-0.112315	1.1995e-157	0.00570391	700.019
19	rs2737245	T	G	0.278598	0.00450206	-0.0285112	2e-10	0.000326751	40.1059
20	rs2740488	C	A	0.265321	0.004574	-0.049166	7.19946e-27	0.000942386	115.541
21	rs34955778	C	T	0.419966	0.00408638	-0.029365	1.29987e-12	0.000420105	51.6396
22	rs3770586	T	C	0.48397	0.00404591	-0.0238966	1e-09	0.00028523	34.8851
23	rs3822855	T	G	0.400798	0.00410926	0.0235759	6.4e-09	0.000266972	32.9162
24	rs4008004	A	C	0.221842	0.00486982	0.0320614	3.80014e-11	0.0003549	43.345
25	rs4299376	T	G	0.676279	0.00431374	-0.0315084	7.29962e-14	0.00043469	53.3513
26	rs4561509	A	G	0.502276	0.00404085	0.0239181	7.59994e-10	0.000286032	35.0355
27	rs4766578	A	T	0.503267	0.00403648	0.0268352	8.10028e-12	0.000360049	44.1981
28	rs4860948	A	T	0.244353	0.00470169	0.0337639	4.90004e-13	0.00042099	51.57
29	rs534417	G	A	0.875005	0.00607001	0.0385998	1.09999e-10	0.000325914	40.4382
30	rs55747707	A	G	0.203615	0.00501785	-0.0611785	5.90065e-34	0.00121384	148.649
31	rs56322906	A	G	0.035157	0.0109466	-0.104445	2.19989e-21	0.000740072	91.0368
32	rs5754102	A	C	0.183245	0.00526871	-0.0288301	2.30001e-08	0.000248798	29.9422
33	rs58542926	T	C	0.074383	0.00767948	-0.152376	1.50003e-91	0.00319719	393.704
34	rs59774409	T	C	0.083062	0.00727468	0.0427981	4.39997e-09	0.000279011	34.6116
35	rs633695	G	A	0.292348	0.0044443	0.0838432	1.10002e-79	0.00290861	355.901
36	rs6547409	T	C	0.051258	0.00923521	-0.084643	4.30031e-22	0.000696822	84.0018
37	rs6602911	T	C	0.360079	0.00419569	0.0279094	5.79963e-11	0.000358968	44.2481
38	rs672889	G	T	0.860091	0.00579704	0.0748648	7.29962e-41	0.00134889	166.78
39	rs6882345	A	G	0.632863	0.0041739	0.0456949	3.59998e-29	0.000970294	119.854
40	rs6938647	C	A	0.782336	0.00494185	-0.0475077	3.29989e-23	0.000768666	92.4164
41	rs72997616	A	C	0.094064	0.00693225	-0.0647308	8.4004e-21	0.000714123	87.1914
42	rs73013176	C	T	0.011277	0.0193941	-0.102018	2.90001e-08	0.000232088	27.6703
43	rs75406471	A	G	0.154684	0.00558407	-0.0352293	4.20001e-10	0.000324566	39.8021
44	rs7707394	A	G	0.357106	0.0041973	0.0265334	1.5e-10	0.00032326	39.9619
45	rs77960347	G	A	0.013239	0.017596	0.276962	5.70033e-58	0.00200418	247.749
46	rs7970695	A	G	0.620549	0.00415946	-0.032523	1.99986e-15	0.00049813	61.1374
47	rs870526	T	C	0.521426	0.00403392	-0.0321934	2.80027e-16	0.000517256	63.6912
48	rs9295128	T	G	0.016833	0.0159328	-0.203104	2.90001e-39	0.00136539	162.5
49	rs9304381	T	C	0.818434	0.00523016	0.0738115	3.80014e-46	0.00161918	199.167
50	rs9616847	T	A	0.388327	0.00415401	0.0234318	3.50002e-08	0.00026083	31.8182
51	rs964184	C	G	0.867229	0.00593524	-0.15015	5.19996e-146	0.0051918	639.991
Table S6 Summary of genetic variants used to estimate the effects of FAw3 on BDR in MR analysis
	SNP	A1	A2	EAF	S.E.	β	P-value	R2	F-statistic
1	rs10184054	G	C	0.224107	0.00486548	-0.0361462	5.60015e-15	0.000454373	55.1917
2	rs10455872	G	A	0.078988	0.00753435	-0.0629576	2.80027e-17	0.000576704	69.824
3	rs11242109	T	G	0.479016	0.0040658	0.0240622	2.39999e-09	0.000288985	35.025
4	rs112875651	A	G	0.392346	0.00422001	-0.0873719	3.50026e-98	0.00363998	428.664
5	rs1132899	C	T	0.509603	0.00410188	0.0270834	8.60003e-11	0.00036662	43.5954
6	rs11563251	T	C	0.110601	0.00647476	0.0349727	3.2e-08	0.000240627	29.175
7	rs1167998	A	C	0.644674	0.00425038	0.0713574	3.59998e-66	0.00233279	281.853
8	rs11681659	T	C	0.716465	0.004486	-0.0251255	2e-08	0.000256484	31.3697
9	rs117733303	G	A	0.018513	0.0150731	-0.115945	1.39991e-15	0.000488535	59.1696
10	rs12226389	C	T	0.18582	0.00524839	-0.050608	1.10002e-22	0.000774963	92.9793
11	rs1260326	C	T	0.60401	0.0041534	-0.0820592	8.4004e-88	0.00322116	390.344
12	rs13424225	T	G	0.449809	0.00408591	0.0221268	2.19999e-08	0.000242331	29.3265
13	rs139974673	C	T	0.025918	0.0128075	0.117987	2.29985e-21	0.000702903	84.8671
14	rs143355652	T	C	0.010467	0.0204073	-0.154138	9.3994e-14	0.000492155	57.049
15	rs144018203	C	G	0.010653	0.02049	0.107134	4.20001e-08	0.000241939	27.3383
16	rs1672811	C	T	0.748488	0.0046967	0.0251849	2.99999e-08	0.000238811	28.7538
17	rs16940904	T	C	0.226571	0.0048772	-0.0355285	3.90032e-14	0.000442393	53.0655
18	rs1800978	G	C	0.123991	0.00619432	-0.0373414	5.19996e-09	0.000302907	36.3408
19	rs182611493	G	A	0.012519	0.0195777	-0.209571	1.10002e-27	0.0010859	114.588
20	rs261290	C	T	0.654653	0.00428189	-0.114383	3.89942e-161	0.00591589	713.595
21	rs3018731	G	A	0.717549	0.00456603	-0.0353357	1.99986e-14	0.000506118	59.8894
22	rs3129962	A	G	0.129765	0.00603734	-0.0392017	1.79999e-09	0.000347083	42.1617
23	rs34663616	A	C	0.137654	0.00602277	0.0356728	4.39997e-10	0.000302117	35.0818
24	rs35135293	T	C	0.51675	0.00408348	-0.0208868	3.89996e-08	0.000217884	26.1627
25	rs4000713	A	G	0.295408	0.00446039	-0.0288196	1e-11	0.000345753	41.7475
26	rs4860987	T	A	0.258609	0.00491057	0.0463493	1.20005e-21	0.000823773	89.0887
27	rs5112	G	C	0.533736	0.00437178	0.0476852	9.09913e-30	0.00113176	118.974
28	rs55891451	C	A	0.201728	0.00508075	0.0341853	4.60045e-12	0.000376379	45.2713
29	rs58542926	T	C	0.074383	0.00775231	-0.171666	1.39959e-113	0.00405792	490.35
30	rs6129624	A	G	0.335237	0.00437946	-0.0257607	5.1e-10	0.000295777	34.5998
31	rs62466318	T	C	0.204178	0.00506371	-0.0721329	1.20005e-45	0.00169091	202.922
32	rs629301	T	G	0.778033	0.00488385	0.0382887	1.29987e-14	0.000506358	61.4634
33	rs633695	G	A	0.292348	0.00448287	0.0840069	9.09913e-80	0.00291998	351.17
34	rs6601924	C	T	0.845765	0.00563873	0.0350603	8.50002e-10	0.000320696	38.6606
35	rs6693447	G	T	0.461686	0.00407772	0.0229488	4.79999e-09	0.000261778	31.6727
36	rs673335	C	T	0.159762	0.00554146	-0.0669996	1.10002e-34	0.00120518	146.183
37	rs6882345	A	G	0.632863	0.00421159	0.0288844	1.9002e-13	0.000387699	47.0364
38	rs72789541	A	T	0.29597	0.00446068	-0.0810999	5.60015e-75	0.002741	330.551
39	rs73109460	A	G	0.123622	0.006216	-0.0349475	9.20005e-10	0.000264636	31.609
40	rs737338	T	C	0.035186	0.0110354	-0.0726631	3.50026e-11	0.000358485	43.3562
41	rs77960347	G	A	0.013239	0.0177574	0.161749	7.19946e-22	0.000683566	82.9706
42	rs7819706	G	A	0.118291	0.00628878	-0.0396447	1.79999e-10	0.000327852	39.7409
43	rs7924036	T	G	0.504205	0.00406452	0.0233527	5.49997e-10	0.000272655	33.0108
44	rs7970695	A	G	0.620549	0.00419603	-0.0253039	1.2e-10	0.000301534	36.3662
45	rs9304381	T	C	0.818434	0.00527814	0.0528854	5.19996e-24	0.000831227	100.394
46	rs964184	C	G	0.867229	0.00596503	-0.116637	8.9002e-87	0.00313285	382.338
47	rs9987289	G	A	0.909151	0.00707191	0.0566995	3.19963e-16	0.000531061	64.2814
Table S7 Summary of genetic variants used to estimate the effects of FAw3 on SNPDR in MR analysis
	SNP	A1	A2	EAF	S.E.	β	P-value	R2	F-statistic
1	rs10184054	G	C	0.224107	0.00486548	-0.0361462	5.60015e-15	0.000454373	55.1917
2	rs10455872	G	A	0.078988	0.00753435	-0.0629576	2.80027e-17	0.000576704	69.824
3	rs11242109	T	G	0.479016	0.0040658	0.0240622	2.39999e-09	0.000288985	35.025
4	rs112875651	A	G	0.392346	0.00422001	-0.0873719	3.50026e-98	0.00363998	428.664
5	rs1132899	C	T	0.509603	0.00410188	0.0270834	8.60003e-11	0.00036662	43.5954
6	rs11563251	T	C	0.110601	0.00647476	0.0349727	3.2e-08	0.000240627	29.175
7	rs1167998	A	C	0.644674	0.00425038	0.0713574	3.59998e-66	0.00233279	281.853
8	rs11681659	T	C	0.716465	0.004486	-0.0251255	2e-08	0.000256484	31.3697
9	rs117143374	C	T	0.142254	0.005847	-0.0370966	2.19999e-10	0.000335831	40.2533
10	rs117733303	G	A	0.018513	0.0150731	-0.115945	1.39991e-15	0.000488535	59.1696
11	rs12226389	C	T	0.18582	0.00524839	-0.050608	1.10002e-22	0.000774963	92.9793
12	rs1260326	C	T	0.60401	0.0041534	-0.0820592	8.4004e-88	0.00322116	390.344
13	rs13424225	T	G	0.449809	0.00408591	0.0221268	2.19999e-08	0.000242331	29.3265
14	rs139974673	C	T	0.025918	0.0128075	0.117987	2.29985e-21	0.000702903	84.8671
15	rs143355652	T	C	0.010467	0.0204073	-0.154138	9.3994e-14	0.000492155	57.049
16	rs144018203	C	G	0.010653	0.02049	0.107134	4.20001e-08	0.000241939	27.3383
17	rs1672811	C	T	0.748488	0.0046967	0.0251849	2.99999e-08	0.000238811	28.7538
18	rs16940904	T	C	0.226571	0.0048772	-0.0355285	3.90032e-14	0.000442393	53.0655
19	rs1800978	G	C	0.123991	0.00619432	-0.0373414	5.19996e-09	0.000302907	36.3408
20	rs182611493	G	A	0.012519	0.0195777	-0.209571	1.10002e-27	0.0010859	114.588
21	rs2394976	T	G	0.161648	0.00550837	-0.0461429	1.20005e-15	0.000577081	70.172
22	rs261290	C	T	0.654653	0.00428189	-0.114383	3.89942e-161	0.00591589	713.595
23	rs3018731	G	A	0.717549	0.00456603	-0.0353357	1.99986e-14	0.000506118	59.8894
24	rs3129962	A	G	0.129765	0.00603734	-0.0392017	1.79999e-09	0.000347083	42.1617
25	rs3129962	A	G	0.129765	0.00603734	-0.0392017	1.79999e-09	0.000347083	42.1617
26	rs34663616	A	C	0.137654	0.00602277	0.0356728	4.39997e-10	0.000302117	35.0818
27	rs35135293	T	C	0.51675	0.00408348	-0.0208868	3.89996e-08	0.000217884	26.1627
28	rs4000713	A	G	0.295408	0.00446039	-0.0288196	1e-11	0.000345753	41.7475
29	rs4860987	T	A	0.258609	0.00491057	0.0463493	1.20005e-21	0.000823773	89.0887
30	rs5112	G	C	0.533736	0.00437178	0.0476852	9.09913e-30	0.00113176	118.974
31	rs55891451	C	A	0.201728	0.00508075	0.0341853	4.60045e-12	0.000376379	45.2713
32	rs58542926	T	C	0.074383	0.00775231	-0.171666	1.39959e-113	0.00405792	490.35
33	rs6129624	A	G	0.335237	0.00437946	-0.0257607	5.1e-10	0.000295777	34.5998
34	rs62466318	T	C	0.204178	0.00506371	-0.0721329	1.20005e-45	0.00169091	202.922
35	rs629301	T	G	0.778033	0.00488385	0.0382887	1.29987e-14	0.000506358	61.4634
36	rs633695	G	A	0.292348	0.00448287	0.0840069	9.09913e-80	0.00291998	351.17
37	rs6601924	C	T	0.845765	0.00563873	0.0350603	8.50002e-10	0.000320696	38.6606
38	rs6693447	G	T	0.461686	0.00407772	0.0229488	4.79999e-09	0.000261778	31.6727
39	rs673335	C	T	0.159762	0.00554146	-0.0669996	1.10002e-34	0.00120518	146.183
40	rs6882345	A	G	0.632863	0.00421159	0.0288844	1.9002e-13	0.000387699	47.0364
41	rs72789541	A	T	0.29597	0.00446068	-0.0810999	5.60015e-75	0.002741	330.551
42	rs73109460	A	G	0.123622	0.006216	-0.0349475	9.20005e-10	0.000264636	31.609
43	rs737338	T	C	0.035186	0.0110354	-0.0726631	3.50026e-11	0.000358485	43.3562
44	rs77960347	G	A	0.013239	0.0177574	0.161749	7.19946e-22	0.000683566	82.9706
45	rs7819706	G	A	0.118291	0.00628878	-0.0396447	1.79999e-10	0.000327852	39.7409
46	rs7924036	T	G	0.504205	0.00406452	0.0233527	5.49997e-10	0.000272655	33.0108
47	rs7970695	A	G	0.620549	0.00419603	-0.0253039	1.2e-10	0.000301534	36.3662
48	rs9304381	T	C	0.818434	0.00527814	0.0528854	5.19996e-24	0.000831227	100.394
49	rs964184	C	G	0.867229	0.00596503	-0.116637	8.9002e-87	0.00313285	382.338
50	rs9987289	G	A	0.909151	0.00707191	0.0566995	3.19963e-16	0.000531061	64.2814
Table S8 Summary of genetic variants used to estimate the effects of FAw3 on PDR in MR analysis
	SNP	A1	A2	EAF	S.E.	β	P-value	R2	F-statistic
1	rs10184054	G	C	0.224107	0.00486548	-0.0361462	5.60015e-15	0.000454373	55.1917
2	rs10455872	G	A	0.078988	0.00753435	-0.0629576	2.80027e-17	0.000576704	69.824
3	rs11242109	T	G	0.479016	0.0040658	0.0240622	2.39999e-09	0.000288985	35.025
4	rs11563251	T	C	0.110601	0.00647476	0.0349727	3.2e-08	0.000240627	29.175
5	rs1167998	A	C	0.644674	0.00425038	0.0713574	3.59998e-66	0.00233279	281.853
6	rs11681659	T	C	0.716465	0.004486	-0.0251255	2e-08	0.000256484	31.3697
7	rs117143374	C	T	0.142254	0.005847	-0.0370966	2.19999e-10	0.112644	786.268
8	rs117733303	G	A	0.018513	0.0150731	-0.115945	1.39991e-15	0.000488535	59.1696
9	rs12226389	C	T	0.18582	0.00524839	-0.050608	1.10002e-22	0.000774963	92.9793
10	rs1260326	C	T	0.60401	0.0041534	-0.0820592	8.4004e-88	0.00322116	390.344
11	rs13424225	T	G	0.449809	0.00408591	0.0221268	2.19999e-08	0.000242331	29.3265
12	rs139974673	C	T	0.025918	0.0128075	0.117987	2.29985e-21	0.000702903	84.8671
13	rs143355652	T	C	0.010467	0.0204073	-0.154138	9.3994e-14	0.000492155	57.049
14	rs144018203	C	G	0.010653	0.02049	0.107134	4.20001e-08	0.000241939	27.3383
15	rs1672811	C	T	0.748488	0.0046967	0.0251849	2.99999e-08	0.000238811	28.7538
16	rs16940904	T	C	0.226571	0.0048772	-0.0355285	3.90032e-14	0.000442393	53.0655
17	rs1800978	G	C	0.123991	0.00619432	-0.0373414	5.19996e-09	0.000302907	36.3408
18	rs182611493	G	A	0.012519	0.0195777	-0.209571	1.10002e-27	0.0010859	114.588
19	rs261290	C	T	0.654653	0.00428189	-0.114383	3.89942e-161	0.00591589	713.595
20	rs3018731	G	A	0.717549	0.00456603	-0.0353357	1.99986e-14	0.000506118	59.8894
21	rs3129962	A	G	0.129765	0.00603734	-0.0392017	1.79999e-09	0.000347083	42.1617
22	rs34663616	A	C	0.137654	0.00602277	0.0356728	4.39997e-10	0.000302117	35.0818
23	rs35135293	T	C	0.51675	0.00408348	-0.0208868	3.89996e-08	0.000217884	26.1627
24	rs4000713	A	G	0.295408	0.00446039	-0.0288196	1e-11	0.000345753	41.7475
25	rs4860987	T	A	0.258609	0.00491057	0.0463493	1.20005e-21	0.000823773	89.0887
26	rs5112	G	C	0.533736	0.00437178	0.0476852	9.09913e-30	0.00113176	118.974
27	rs55891451	C	A	0.201728	0.00508075	0.0341853	4.60045e-12	0.000376379	45.2713
28	rs58542926	T	C	0.074383	0.00775231	-0.171666	1.39959e-113	0.00405792	490.35
29	rs6129624	A	G	0.335237	0.00437946	-0.0257607	5.1e-10	0.000295777	34.5998
30	rs62466318	T	C	0.204178	0.00506371	-0.0721329	1.20005e-45	0.00169091	202.922
31	rs629301	T	G	0.778033	0.00488385	0.0382887	1.29987e-14	0.000506358	61.4634
32	rs633695	G	A	0.292348	0.00448287	0.0840069	9.09913e-80	0.00291998	351.17
33	rs6601924	C	T	0.845765	0.00563873	0.0350603	8.50002e-10	0.000320696	38.6606
34	rs6693447	G	T	0.461686	0.00407772	0.0229488	4.79999e-09	0.000261778	31.6727
35	rs673335	C	T	0.159762	0.00554146	-0.0669996	1.10002e-34	0.00120518	146.183
36	rs6882345	A	G	0.632863	0.00421159	0.0288844	1.9002e-13	0.000387699	47.0364
37	rs73109460	A	G	0.123622	0.006216	-0.0349475	9.20005e-10	0.000264636	31.609
38	rs737338	T	C	0.035186	0.0110354	-0.0726631	3.50026e-11	0.000358485	43.3562
39	rs77960347	G	A	0.013239	0.0177574	0.161749	7.19946e-22	0.000683566	82.9706
40	rs7924036	T	G	0.504205	0.00406452	0.0233527	5.49997e-10	0.000272655	33.0108
41	rs7970695	A	G	0.620549	0.00419603	-0.0253039	1.2e-10	0.000301534	36.3662
42	rs9304381	T	C	0.818434	0.00527814	0.0528854	5.19996e-24	0.000831227	100.394
43	rs964184	C	G	0.867229	0.00596503	-0.116637	8.9002e-87	0.00313285	382.338
44	rs9987289	G	A	0.909151	0.00707191	0.0566995	3.19963e-16	0.000531061	64.2814
Table S9 Summary of genetic variants used to estimate the effects of FAw6 on BDR in MR analysis
	SNP	A1	A2	EAF	S.E.	β	P-value	R2	F-statistic
1	rs1081105	C	A	0.027624	0.0123322	0.118778	1.80011e-22	0.000757919	92.7664
2	rs112875651	A	G	0.392346	0.00418831	-0.063694	2.19989e-53	0.00193443	231.27
3	rs114863007	A	G	0.094543	0.00693029	-0.0457294	7.29962e-12	0.000358029	43.54
4	rs115478735	T	A	0.183315	0.00521674	0.0422787	2.19989e-17	0.000535212	65.6818
5	rs11789603	T	C	0.108831	0.00649064	0.0478798	9.70063e-14	0.00044468	54.4164
6	rs1260326	C	T	0.60401	0.00412206	-0.0642561	3.90032e-55	0.00197509	242.997
7	rs12740374	T	G	0.221071	0.00485222	-0.0572469	1.50003e-32	0.00112866	139.195
8	rs13108218	G	A	0.615417	0.00417574	-0.035165	3.59998e-18	0.000585344	70.9177
9	rs141469619	G	A	0.01014	0.0213113	0.110551	1.40001e-08	0.000245339	26.9095
10	rs142158911	A	G	0.116705	0.00631781	-0.0944019	5.19996e-52	0.00183733	223.269
11	rs1461729	G	A	0.899221	0.00670616	0.0835465	2.80027e-36	0.00126509	155.206
12	rs1800961	T	C	0.030192	0.0117812	-0.0744567	3.29997e-10	0.00032465	39.9419
13	rs183130	T	C	0.324072	0.00431123	0.0615133	1.39991e-48	0.00165772	203.58
14	rs1883711	C	G	0.031191	0.0118528	0.0922513	3.19963e-16	0.000514331	60.5763
15	rs2378390	A	G	0.140871	0.00581966	-0.0333321	3.2e-09	0.000268928	32.8043
16	rs261290	C	T	0.654653	0.00425095	-0.0965507	1e-116	0.0042151	515.868
17	rs2737245	T	G	0.278598	0.00450795	-0.0274764	1.40001e-09	0.000303462	37.1502
18	rs2740488	C	A	0.265321	0.00457926	-0.0501345	5.40008e-28	0.000979879	119.862
19	rs3770586	T	C	0.48397	0.00405156	-0.0229674	7.10003e-09	0.00026348	32.1351
20	rs3817335	A	T	0.350559	0.00421464	-0.0277621	9.79941e-12	0.000350942	43.3894
21	rs4008004	A	C	0.221842	0.00487542	0.0329594	8.4004e-12	0.000375059	45.7019
22	rs4299376	T	G	0.676279	0.00431976	-0.0353905	1.10002e-16	0.000548403	67.1203
23	rs4439799	T	C	0.502274	0.00404559	0.0224228	1.29999e-08	0.000251386	30.7196
24	rs4704210	C	G	0.374212	0.00416788	0.0467287	6.09958e-30	0.00102269	125.7
25	rs4766578	A	T	0.503267	0.00404125	0.0277794	1.50003e-12	0.000385831	47.2514
26	rs4860948	A	T	0.244353	0.00470731	0.027907	1.89998e-09	0.000287603	35.1464
27	rs534417	G	A	0.875005	0.00607823	0.0390397	9.30037e-11	0.000333385	41.2533
28	rs55747707	A	G	0.203615	0.0050239	-0.0494876	1.69981e-22	0.000794247	97.0311
29	rs56322906	A	G	0.035157	0.0109592	-0.100371	1.20005e-19	0.000683463	83.8801
30	rs5754102	A	C	0.183245	0.00527441	-0.0316	9.90011e-10	0.000298902	35.8944
31	rs58542926	T	C	0.074383	0.0076883	-0.128057	2.49977e-65	0.00225809	277.425
32	rs633695	G	A	0.292348	0.00445048	0.0725178	1.29987e-59	0.0021759	265.507
33	rs6471717	A	G	0.663091	0.00427754	-0.0290285	4.00037e-12	0.0003765	46.0533
34	rs6547409	T	C	0.051258	0.00924809	-0.0813514	2.39994e-20	0.00064368	77.3795
35	rs6602911	T	C	0.360079	0.00420044	0.0257493	1.29999e-09	0.000305552	37.5787
36	rs672889	G	T	0.860091	0.00580512	0.0763943	1.29987e-41	0.00140457	173.181
37	rs6882345	A	G	0.632863	0.00417905	0.0448784	1.20005e-27	0.000935928	115.324
38	rs6934962	T	C	0.400489	0.00411241	0.0228258	2.19999e-08	0.00025019	30.8077
39	rs6938647	C	A	0.782336	0.00494853	-0.0481657	1.9002e-23	0.000790107	94.7378
40	rs7139079	A	G	0.592501	0.00411541	-0.0297379	3.29989e-13	0.000427038	52.2149
41	rs72997616	A	C	0.094064	0.00694288	-0.051564	1.59993e-13	0.000453152	55.1587
42	rs740516	G	C	0.151132	0.00565892	-0.0315718	1.40001e-08	0.000255756	31.1266
43	rs75406471	A	G	0.154684	0.00559075	-0.0314077	2.69998e-08	0.000257969	31.5596
44	rs7707394	A	G	0.357106	0.00420247	0.02951	1.20005e-12	0.000399857	49.3093
45	rs7750288	G	A	0.285011	0.00446247	0.0249212	1.29999e-08	0.000253121	31.188
46	rs77960347	G	A	0.013239	0.0176159	0.275526	2.80027e-56	0.00198345	244.633
47	rs79429216	A	G	0.012713	0.0179625	0.15083	1.29987e-17	0.00057108	70.5086
48	rs870526	T	C	0.521426	0.00403955	-0.0318914	7.70016e-16	0.000507597	62.3277
49	rs9304381	T	C	0.818434	0.00523609	0.0702336	7.19946e-42	0.00146601	179.918
50	rs9616847	T	A	0.388327	0.00415851	0.023821	1.40001e-08	0.000269567	32.8129
51	rs964184	C	G	0.867229	0.00594434	-0.138896	1.09901e-125	0.00444269	545.974
Table S10 Summary of genetic variants used to estimate the effects of FAw6 on SNPDR in MR analysis
	SNP	A1	A2	EAF	S.E.	β	P-value	R2	F-statistic
1	rs1002687	A	G	0.644748	0.00421287	0.090971	1e-107	0.00379108	466.283
2	rs1081105	C	A	0.027624	0.0123322	0.118778	1.80011e-22	0.000757919	92.7664
3	rs112875651	A	G	0.392346	0.00418831	-0.063694	2.19989e-53	0.00193443	231.27
4	rs114863007	A	G	0.094543	0.00693029	-0.0457294	7.29962e-12	0.000358029	43.54
5	rs115478735	T	A	0.183315	0.00521674	0.0422787	2.19989e-17	0.000535212	65.6818
6	rs11789603	T	C	0.108831	0.00649064	0.0478798	9.70063e-14	0.00044468	54.4164
7	rs1260326	C	T	0.60401	0.00412206	-0.0642561	3.90032e-55	0.00197509	242.997
8	rs12740374	T	G	0.221071	0.00485222	-0.0572469	1.50003e-32	0.00112866	139.195
9	rs13108218	G	A	0.615417	0.00417574	-0.035165	3.59998e-18	0.000585344	70.9177
10	rs141469619	G	A	0.01014	0.0213113	0.110551	1.40001e-08	0.000245339	26.9095
11	rs142158911	A	G	0.116705	0.00631781	-0.0944019	5.19996e-52	0.00183733	223.269
12	rs1461729	G	A	0.899221	0.00670616	0.0835465	2.80027e-36	0.00126509	155.206
13	rs1800961	T	C	0.030192	0.0117812	-0.0744567	3.29997e-10	0.00032465	39.9419
14	rs183130	T	C	0.324072	0.00431123	0.0615133	1.39991e-48	0.00165772	203.58
15	rs1883711	C	G	0.031191	0.0118528	0.0922513	3.19963e-16	0.000514331	60.5763
16	rs2378390	A	G	0.140871	0.00581966	-0.0333321	3.2e-09	0.000268928	32.8043
17	rs261290	C	T	0.654653	0.00425095	-0.0965507	1e-116	0.0042151	515.868
18	rs2737245	T	G	0.278598	0.00450795	-0.0274764	1.40001e-09	0.000303462	37.1502
19	rs2740488	C	A	0.265321	0.00457926	-0.0501345	5.40008e-28	0.000979879	119.862
21	rs3734854	A	G	0.064679	0.0082133	0.0477116	5.90065e-11	0.000275424	33.7452
22	rs3770586	T	C	0.48397	0.00405156	-0.0229674	7.10003e-09	0.00026348	32.1351
23	rs3817335	A	T	0.350559	0.00421464	-0.0277621	9.79941e-12	0.000350942	43.3894
24	rs4008004	A	C	0.221842	0.00487542	0.0329594	8.4004e-12	0.000375059	45.7019
25	rs4299376	T	G	0.676279	0.00431976	-0.0353905	1.10002e-16	0.000548403	67.1203
26	rs4439799	T	C	0.502274	0.00404559	0.0224228	1.29999e-08	0.000251386	30.7196
27	rs4704210	C	G	0.374212	0.00416788	0.0467287	6.09958e-30	0.00102269	125.7
28	rs4766578	A	T	0.503267	0.00404125	0.0277794	1.50003e-12	0.000385831	47.2514
29	rs4860948	A	T	0.244353	0.00470731	0.027907	1.89998e-09	0.000287603	35.1464
30	rs534417	G	A	0.875005	0.00607823	0.0390397	9.30037e-11	0.000333385	41.2533
31	rs55747707	A	G	0.203615	0.0050239	-0.0494876	1.69981e-22	0.000794247	97.0311
32	rs56322906	A	G	0.035157	0.0109592	-0.100371	1.20005e-19	0.000683463	83.8801
33	rs5754102	A	C	0.183245	0.00527441	-0.0316	9.90011e-10	0.000298902	35.8944
34	rs58542926	T	C	0.074383	0.0076883	-0.128057	2.49977e-65	0.00225809	277.425
35	rs633695	G	A	0.292348	0.00445048	0.0725178	1.29987e-59	0.0021759	265.507
36	rs6471717	A	G	0.663091	0.00427754	-0.0290285	4.00037e-12	0.0003765	46.0533
37	rs6547409	T	C	0.051258	0.00924809	-0.0813514	2.39994e-20	0.00064368	77.3795
38	rs6602911	T	C	0.360079	0.00420044	0.0257493	1.29999e-09	0.000305552	37.5787
39	rs672889	G	T	0.860091	0.00580512	0.0763943	1.29987e-41	0.00140457	173.181
40	rs6882345	A	G	0.632863	0.00417905	0.0448784	1.20005e-27	0.000935928	115.324
41	rs6934962	T	C	0.400489	0.00411241	0.0228258	2.19999e-08	0.00025019	30.8077
42	rs6938647	C	A	0.782336	0.00494853	-0.0481657	1.9002e-23	0.000790107	94.7378
43	rs7139079	A	G	0.592501	0.00411541	-0.0297379	3.29989e-13	0.000427038	52.2149
44	rs72997616	A	C	0.094064	0.00694288	-0.051564	1.59993e-13	0.000453152	55.1587
45	rs740516	G	C	0.151132	0.00565892	-0.0315718	1.40001e-08	0.000255756	31.1266
46	rs75406471	A	G	0.154684	0.00559075	-0.0314077	2.69998e-08	0.000257969	31.5596
47	rs7707394	A	G	0.357106	0.00420247	0.02951	1.20005e-12	0.000399857	49.3093
48	rs7750288	G	A	0.285011	0.00446247	0.0249212	1.29999e-08	0.000253121	31.188
49	rs77960347	G	A	0.013239	0.0176159	0.275526	2.80027e-56	0.00198345	244.633
50	rs79429216	A	G	0.012713	0.0179625	0.15083	1.29987e-17	0.00057108	70.5086
51	rs870526	T	C	0.521426	0.00403955	-0.0318914	7.70016e-16	0.000507597	62.3277
52	rs9295128	T	G	0.016833	0.0159543	-0.196375	3.40017e-36	0.00127641	151.501
53	rs9304381	T	C	0.818434	0.00523609	0.0702336	7.19946e-42	0.00146601	179.918
54	rs9616847	T	A	0.388327	0.00415851	0.023821	1.40001e-08	0.000269567	32.8129
55	rs964184	C	G	0.867229	0.00594434	-0.138896	1.09901e-125	0.00444269	545.974
Table S11 Summary of genetic variants used to estimate the effects of FAw6 on PDR in MR analysis
	SNP	A1	A2	EAF	S.E.	β	P-value	R2	F-statistic
1	rs1002687	A	G	0.644748	0.00421287	0.090971	1e-107	0.00379108	466.283
2	rs1081105	C	A	0.027624	0.0123322	0.118778	1.80011e-22	0.000757919	92.7664
3	rs114863007	A	G	0.094543	0.00693029	-0.0457294	7.29962e-12	0.000358029	43.54
4	rs115478735	T	A	0.183315	0.00521674	0.0422787	2.19989e-17	0.000535212	65.6818
5	rs11789603	T	C	0.108831	0.00649064	0.0478798	9.70063e-14	0.00044468	54.4164
6	rs1260326	C	T	0.60401	0.00412206	-0.0642561	3.90032e-55	0.00197509	242.997
7	rs12740374	T	G	0.221071	0.00485222	-0.0572469	1.50003e-32	0.00112866	139.195
8	rs13108218	G	A	0.615417	0.00417574	-0.035165	3.59998e-18	0.000585344	70.9177
9	rs141469619	G	A	0.01014	0.0213113	0.110551	1.40001e-08	0.000245339	26.9095
10	rs142158911	A	G	0.116705	0.00631781	-0.0944019	5.19996e-52	0.00183733	223.269
11	rs1461729	G	A	0.899221	0.00670616	0.0835465	2.80027e-36	0.00126509	155.206
12	rs1800961	T	C	0.030192	0.0117812	-0.0744567	3.29997e-10	0.00032465	39.9419
13	rs183130	T	C	0.324072	0.00431123	0.0615133	1.39991e-48	0.00165772	203.58
14	rs1883711	C	G	0.031191	0.0118528	0.0922513	3.19963e-16	0.000514331	60.5763
15	rs261290	C	T	0.654653	0.00425095	-0.0965507	1e-116	0.0042151	515.868
16	rs2737245	T	G	0.278598	0.00450795	-0.0274764	1.40001e-09	0.000303462	37.1502
17	rs2740488	C	A	0.265321	0.00457926	-0.0501345	5.40008e-28	0.000979879	119.862
18	rs3770586	T	C	0.48397	0.00405156	-0.0229674	7.10003e-09	0.00026348	32.1351
19	rs3817335	A	T	0.350559	0.00421464	-0.0277621	9.79941e-12	0.000350942	43.3894
20	rs4008004	A	C	0.221842	0.00487542	0.0329594	8.4004e-12	0.000375059	45.7019
21	rs4299376	T	G	0.676279	0.00431976	-0.0353905	1.10002e-16	0.000548403	67.1203
22	rs4439799	T	C	0.502274	0.00404559	0.0224228	1.29999e-08	0.000251386	30.7196
23	rs4704210	C	G	0.374212	0.00416788	0.0467287	6.09958e-30	0.00102269	125.7
24	rs4766578	A	T	0.503267	0.00404125	0.0277794	1.50003e-12	0.000385831	47.2514
25	rs4860948	A	T	0.244353	0.00470731	0.027907	1.89998e-09	0.000287603	35.1464
26	rs534417	G	A	0.875005	0.00607823	0.0390397	9.30037e-11	0.000333385	41.2533
27	rs55747707	A	G	0.203615	0.0050239	-0.0494876	1.69981e-22	0.000794247	97.0311
28	rs56322906	A	G	0.035157	0.0109592	-0.100371	1.20005e-19	0.000683463	83.8801
29	rs5754102	A	C	0.183245	0.00527441	-0.0316	9.90011e-10	0.000298902	35.8944
30	rs58542926	T	C	0.074383	0.0076883	-0.128057	2.49977e-65	0.00225809	277.425
31	rs633695	G	A	0.292348	0.00445048	0.0725178	1.29987e-59	0.0021759	265.507
32	rs6471717	A	G	0.663091	0.00427754	-0.0290285	4.00037e-12	0.0003765	46.0533
33	rs6547409	T	C	0.051258	0.00924809	-0.0813514	2.39994e-20	0.00064368	77.3795
34	rs6602911	T	C	0.360079	0.00420044	0.0257493	1.29999e-09	0.000305552	37.5787
35	rs672889	G	T	0.860091	0.00580512	0.0763943	1.29987e-41	0.00140457	173.181
36	rs6882345	A	G	0.632863	0.00417905	0.0448784	1.20005e-27	0.000935928	115.324
37	rs6934962	T	C	0.400489	0.00411241	0.0228258	2.19999e-08	0.00025019	30.8077
38	rs6938647	C	A	0.782336	0.00494853	-0.0481657	1.9002e-23	0.000790107	94.7378
39	rs72997616	A	C	0.094064	0.00694288	-0.051564	1.59993e-13	0.000453152	55.1587
40	rs740516	G	C	0.151132	0.00565892	-0.0315718	1.40001e-08	0.000255756	31.1266
41	rs75406471	A	G	0.154684	0.00559075	-0.0314077	2.69998e-08	0.000257969	31.5596
42	rs7707394	A	G	0.357106	0.00420247	0.02951	1.20005e-12	0.000399857	49.3093
43	rs7750288	G	A	0.285011	0.00446247	0.0249212	1.29999e-08	0.000253121	31.188
44	rs77960347	G	A	0.013239	0.0176159	0.275526	2.80027e-56	0.00198345	244.633
45	rs79429216	A	G	0.012713	0.0179625	0.15083	1.29987e-17	0.00057108	70.5086
46	rs870526	T	C	0.521426	0.00403955	-0.0318914	7.70016e-16	0.000507597	62.3277
47	rs9295128	T	G	0.016833	0.0159543	-0.196375	3.40017e-36	0.00127641	151.501
48	rs9304381	T	C	0.818434	0.00523609	0.0702336	7.19946e-42	0.00146601	179.918
49	rs9616847	T	A	0.388327	0.00415851	0.023821	1.40001e-08	0.000269567	32.8129
50	rs964184	C	G	0.867229	0.00594434	-0.138896	1.09901e-125	0.00444269	545.974
Table S12 Summary of genetic variants used to estimate the effects of FAw6/ FAw3 on BDR in MR analysis
	SNP	A1	A2	EAF	S.E.	β	P-value	R2	F-statistic
1	rs11242109	T	G	0.479016	0.00408984	-0.0239824	1.40001e-09	0.000287071	34.3853
2	rs112875651	A	G	0.392346	0.00424549	0.0718479	6.4998e-65	0.00246141	286.4
3	rs11632618	A	G	0.069927	0.00800529	-0.0815347	1.20005e-24	0.000864723	103.736
4	rs116843064	A	G	0.019861	0.0146642	0.0839559	1.6e-08	0.000274423	32.7782
5	rs12226389	C	T	0.18582	0.00527721	0.0563519	8.4004e-27	0.00096086	114.027
6	rs1260326	C	T	0.60401	0.004179	0.0654544	4.19952e-55	0.00204944	245.32
7	rs12976395	C	G	0.504524	0.00439626	-0.0274747	7.49998e-10	0.000377399	39.057
8	rs13273454	T	C	0.470545	0.00411509	0.0233472	5.80003e-09	0.0002716	32.1893
9	rs13273454	T	C	0.470545	0.00411509	0.0233472	5.80003e-09	0.0002716	32.1893
10	rs139974673	C	T	0.025918	0.0128859	-0.117385	9.09913e-21	0.000695748	82.9843
11	rs143355652	T	C	0.010467	0.0205193	0.16027	7.59976e-15	0.000532092	61.007
12	rs145659493	A	C	0.015854	0.0163525	-0.115733	4.30031e-13	0.000417968	50.0894
13	rs145786300	A	G	0.011985	0.0193409	0.174042	1.10002e-19	0.000717364	80.9757
14	rs149820547	G	T	0.042103	0.0102102	0.0653372	1.2e-10	0.000344336	40.9499
15	rs1560390	C	T	0.219684	0.00496671	0.0352816	2.80027e-13	0.000426772	50.4614
16	rs1564348	C	T	0.169745	0.00544576	0.030467	1.40001e-08	0.000261636	31.2999
17	rs16940904	T	C	0.226571	0.00490538	0.0412048	2.29985e-18	0.000595046	70.5587
18	rs182611493	G	A	0.012519	0.0196926	0.18661	1.10002e-21	0.00086099	89.7974
19	rs2232143	C	T	0.021879	0.0145796	-0.10962	9.3994e-14	0.000514316	56.5312
20	rs261291	C	T	0.356068	0.00427499	-0.0891379	9.8992e-99	0.00364358	434.765
21	rs4000713	A	G	0.295408	0.00448656	0.0308836	6.09958e-13	0.000397051	47.3837
22	rs4860987	T	A	0.258609	0.00493905	-0.0426258	6.79986e-18	0.000696732	74.4832
23	rs55891451	C	A	0.201728	0.0051102	-0.0355372	1.20005e-12	0.000406737	48.3605
24	rs58542926	T	C	0.074383	0.00779781	0.143289	3.40017e-79	0.00282723	337.661
25	rs62466318	T	C	0.204178	0.00509341	0.0606132	4.40048e-33	0.00119396	141.618
26	rs638714	T	G	0.345963	0.00431435	0.0438817	3.69999e-25	0.000871423	103.451
27	rs6698680	G	A	0.461958	0.00410413	-0.0258639	2.09991e-11	0.000332534	39.7142
28	rs673335	C	T	0.159762	0.00557189	0.0598626	7.39946e-28	0.000962093	115.427
29	rs7222755	G	A	0.290719	0.00450454	0.0239677	4.09996e-08	0.000236905	28.3108
30	rs73109460	A	G	0.123622	0.00625247	0.0338895	2.19999e-09	0.000248856	29.3783
31	rs7916868	T	A	0.504491	0.00409087	-0.0295041	5.10035e-14	0.000435211	52.0156
32	rs8074191	C	T	0.756127	0.00476891	0.0277573	4.79999e-09	0.000284147	33.8779
33	rs964184	C	G	0.867229	0.00599779	0.0735236	5.30029e-35	0.00124486	150.27
34	rs9947684	G	A	0.654493	0.00429465	-0.0283663	5.70033e-12	0.000363913	43.6264
Table S13 Summary of genetic variants used to estimate the effects of FAw6/ FAw3 on SNPDR in MR analysis
	SNP	A1	A2	EAF	S.E.	β	P-value	R2	F-statistic
1	rs10733306	T	C	0.46003	0.00413317	0.0225443	3.2e-08	0.000252499	29.7514
2	rs11242109	T	G	0.479016	0.00408984	-0.0239824	1.40001e-09	0.000287071	34.3853
3	rs112875651	A	G	0.392346	0.00424549	0.0718479	6.4998e-65	0.00246141	286.4
4	rs11632618	A	G	0.069927	0.00800529	-0.0815347	1.20005e-24	0.000864723	103.736
5	rs116843064	A	G	0.019861	0.0146642	0.0839559	1.6e-08	0.000274423	32.7782
6	rs117143374	C	T	0.142254	0.00587978	0.0343687	5.99998e-09	0.000288257	34.1668
7	rs12226389	C	T	0.18582	0.00527721	0.0563519	8.4004e-27	0.00096086	114.027
8	rs1260326	C	T	0.60401	0.004179	0.0654544	4.19952e-55	0.00204944	245.32
9	rs12976395	C	G	0.504524	0.00439626	-0.0274747	7.49998e-10	0.000377399	39.057
10	rs13273454	T	C	0.470545	0.00411509	0.0233472	5.80003e-09	0.0002716	32.1893
11	rs13273454	T	C	0.470545	0.00411509	0.0233472	5.80003e-09	0.0002716	32.1893
12	rs139974673	C	T	0.025918	0.0128859	-0.117385	9.09913e-21	0.000695748	82.9843
13	rs143355652	T	C	0.010467	0.0205193	0.16027	7.59976e-15	0.000532092	61.007
14	rs145659493	A	C	0.015854	0.0163525	-0.115733	4.30031e-13	0.000417968	50.0894
15	rs145786300	A	G	0.011985	0.0193409	0.174042	1.10002e-19	0.000717364	80.9757
16	rs149820547	G	T	0.042103	0.0102102	0.0653372	1.2e-10	0.000344336	40.9499
17	rs1560390	C	T	0.219684	0.00496671	0.0352816	2.80027e-13	0.000426772	50.4614
18	rs1564348	C	T	0.169745	0.00544576	0.030467	1.40001e-08	0.000261636	31.2999
19	rs16940904	T	C	0.226571	0.00490538	0.0412048	2.29985e-18	0.000595046	70.5587
20	rs182611493	G	A	0.012519	0.0196926	0.18661	1.10002e-21	0.00086099	89.7974
21	rs2232143	C	T	0.021879	0.0145796	-0.10962	9.3994e-14	0.000514316	56.5312
22	rs2394976	T	G	0.161648	0.00554242	0.0339337	5.80003e-10	0.000312097	37.4855
23	rs261291	C	T	0.356068	0.00427499	-0.0891379	9.8992e-99	0.00364358	434.765
24	rs4000713	A	G	0.295408	0.00448656	0.0308836	6.09958e-13	0.000397051	47.3837
25	rs4860987	T	A	0.258609	0.00493905	-0.0426258	6.79986e-18	0.000696732	74.4832
26	rs55891451	C	A	0.201728	0.0051102	-0.0355372	1.20005e-12	0.000406737	48.3605
27	rs58542926	T	C	0.074383	0.00779781	0.143289	3.40017e-79	0.00282723	337.661
28	rs638714	T	G	0.345963	0.00431435	0.0438817	3.69999e-25	0.000871423	103.451
29	rs6698680	G	A	0.461958	0.00410413	-0.0258639	2.09991e-11	0.000332534	39.7142
30	rs673335	C	T	0.159762	0.00557189	0.0598626	7.39946e-28	0.000962093	115.427
31	rs7222755	G	A	0.290719	0.00450454	0.0239677	4.09996e-08	0.000236905	28.3108
32	rs72789541	A	T	0.29597	0.00448603	0.0881716	1.39991e-86	0.00323986	386.307
33	rs73109460	A	G	0.123622	0.00625247	0.0338895	2.19999e-09	0.000248856	29.3783
34	rs7916868	T	A	0.504491	0.00409087	-0.0295041	5.10035e-14	0.000435211	52.0156
35	rs8074191	C	T	0.756127	0.00476891	0.0277573	4.79999e-09	0.000284147	33.8779
36	rs964184	C	G	0.867229	0.00599779	0.0735236	5.30029e-35	0.00124486	150.27
37	rs9947684	G	A	0.654493	0.00429465	-0.0283663	5.70033e-12	0.000363913	43.6264
Table S14 Summary of genetic variants used to estimate the effects of FAw6/ FAw3 on PDR in MR analysis
	SNP	A1	A2	EAF	S.E.	β	P-value	R2	F-statistic
1	rs10733306	T	C	0.46003	0.00413317	0.0225443	3.2e-08	0.000252499	29.7514
2	rs11242109	T	G	0.479016	0.00408984	-0.0239824	1.40001e-09	0.000287071	34.3853
4	rs11632618	A	G	0.069927	0.00800529	-0.0815347	1.20005e-24	0.000864723	103.736
5	rs116843064	A	G	0.019861	0.0146642	0.0839559	1.6e-08	0.000274423	32.7782
7	rs12226389	C	T	0.18582	0.00527721	0.0563519	8.4004e-27	0.00096086	114.027
8	rs1260326	C	T	0.60401	0.004179	0.0654544	4.19952e-55	0.00204944	245.32
9	rs12976395	C	G	0.504524	0.00439626	-0.0274747	7.49998e-10	0.000377399	39.057
10	rs13273454	T	C	0.470545	0.00411509	0.0233472	5.80003e-09	0.0002716	32.1893
11	rs13273454	T	C	0.470545	0.00411509	0.0233472	5.80003e-09	0.0002716	32.1893
12	rs139974673	C	T	0.025918	0.0128859	-0.117385	9.09913e-21	0.000695748	82.9843
13	rs143355652	T	C	0.010467	0.0205193	0.16027	7.59976e-15	0.000532092	61.007
14	rs145659493	A	C	0.015854	0.0163525	-0.115733	4.30031e-13	0.000417968	50.0894
15	rs145786300	A	G	0.011985	0.0193409	0.174042	1.10002e-19	0.000717364	80.9757
16	rs149820547	G	T	0.042103	0.0102102	0.0653372	1.2e-10	0.000344336	40.9499
17	rs1560390	C	T	0.219684	0.00496671	0.0352816	2.80027e-13	0.000426772	50.4614
18	rs1564348	C	T	0.169745	0.00544576	0.030467	1.40001e-08	0.000261636	31.2999
19	rs16940904	T	C	0.226571	0.00490538	0.0412048	2.29985e-18	0.000595046	70.5587
21	rs182611493	G	A	0.012519	0.0196926	0.18661	1.10002e-21	0.00086099	89.7974
22	rs2232143	C	T	0.021879	0.0145796	-0.10962	9.3994e-14	0.000514316	56.5312
24	rs261291	C	T	0.356068	0.00427499	-0.0891379	9.8992e-99	0.00364358	434.765
25	rs4000713	A	G	0.295408	0.00448656	0.0308836	6.09958e-13	0.000397051	47.3837
26	rs4860987	T	A	0.258609	0.00493905	-0.0426258	6.79986e-18	0.000696732	74.4832
27	rs55891451	C	A	0.201728	0.0051102	-0.0355372	1.20005e-12	0.000406737	48.3605
28	rs58542926	T	C	0.074383	0.00779781	0.143289	3.40017e-79	0.00282723	337.661
29	rs62466318	T	C	0.204178	0.00509341	0.0606132	4.40048e-33	0.00119396	141.618
30	rs638714	T	G	0.345963	0.00431435	0.0438817	3.69999e-25	0.000871423	103.451
31	rs6698680	G	A	0.461958	0.00410413	-0.0258639	2.09991e-11	0.000332534	39.7142
32	rs673335	C	T	0.159762	0.00557189	0.0598626	7.39946e-28	0.000962093	115.427
33	rs7222755	G	A	0.290719	0.00450454	0.0239677	4.09996e-08	0.000236905	28.3108
34	rs72789541	A	T	0.29597	0.00448603	0.0881716	1.39991e-86	0.00323986	386.307
35	rs73109460	A	G	0.123622	0.00625247	0.0338895	2.19999e-09	0.000248856	29.3783
36	rs7916868	T	A	0.504491	0.00409087	-0.0295041	5.10035e-14	0.000435211	52.0156
37	rs8074191	C	T	0.756127	0.00476891	0.0277573	4.79999e-09	0.000284147	33.8779
38	rs964184	C	G	0.867229	0.00599779	0.0735236	5.30029e-35	0.00124486	150.27
39	rs9947684	G	A	0.654493	0.00429465	-0.0283663	5.70033e-12	0.000363913	43.6264
19	rs1297256	T	C	0.4249	0.0127351	-0.10106	2.09604e-15	0.00499136	62.9729
